# Supplementary material for: Phytochemical Composition of Different Botanical Parts of Morus Species, Health Benefits and Application in Food Industry
Source: Plants (Basel). 2022 Jan 6;11(2):152. doi: 10.3390/plants11020152 (PMC8777750; doi:10.3390/plants11020152)
Supplement: Supplementary file 1 [file plants-11-00152-s001.zip]

Archive with 1 entries (1 files):
- plants-1537168-supplementary.pdf
